# Supplementary material for: LncRNA-TBP mediates TATA-binding protein recruitment to regulate myogenesis and induce slow-twitch myofibers
Source: Cell Commun Signal. 2023 Jan 12;21:7. doi: 10.1186/s12964-022-01001-3 (PMC9835232; doi:10.1186/s12964-022-01001-3)
Supplement: Supplementary file 12 — Additional file 11: Table S2. Comparative metabolome analysis of control group versus LncRNA-TBP overexpression gastrocnemius. [file 12964_2022_1001_MOESM12_ESM.xlsx]

## Sheet: Sheet1
Supplementary Table 2. Comparative metabolome analysis of control group versus LncRNA-TBP overexpression gastrocnemius.
Compound name	Lv-NC-1	Lv-NC-2	Lv-NC-3	Lv-NC-4	Lv-NC-5	Lv-NC-6	Lv-LncRNA-TBP-1	Lv-LncRNA-TBP-2	Lv-LncRNA-TBP-3	Lv-LncRNA-TBP-4	Lv-LncRNA-TBP-5	Lv-LncRNA-TBP-6	P value	Fold change (Lv-LncRNA-TBP/Lv-NC)
2-Hydroxyglutaric acid	5.84053	3.01776	7.02494	3.69839	4.37084	5.42821	9.68919	3.40031	7.13378	7.49984	6.03433	6.22775	0.0494677	1.36094
2-Isopropylmalic acid	1.94632	6.48076	18.3038	9.77876	10.1256	10.6979	7.06176	6.87737	14.0415	14.0333	4.92923	7.38055	0.793611	0.947511
2-Ketobutyric acid	4.58357	4.49343	4.75137	4.61778	4.71145	4.81884	4.68922	4.60117	4.65813	4.77107	4.5336	4.56071	0.716338	0.99419
3-Phosphoglyceric acid	116.017	178.833	395.358	8.30973	25.2786	11.19	20.4101	47.616	194.396	20.6893	11.4923	12.0819	0.0961213	0.417267
4-Hydroxyphenylpyruvic acid	1.03755	0.424787	0.644044	2.02445	0.666468	1.63362	3.02219	1.43264	1.56319	1.6654	2.97768	1.7356	0.0651705	1.92767
6-Phosphogluconic acid	4.12215	3.98304	9.32029	4.63009	4.4882	3.98514	4.25237	3.86647	10.1099	5.17095	3.96948	3.75252	0.643736	1.01942
Adenosine diphosphate	107.219	91.755	80.8607	155.69	121.092	105.054	87.2821	123.317	85.3272	114.83	104.238	101.978	0.492778	0.932447
Adenosine triphosphate	226.782	243.863	253.206	65.0938	105.863	99.9811	87.2747	122.093	339.717	99.551	63.2659	109.663	0.46428	0.825867
alpha-Ketoglutaric acid	7.29502	5.10631	5.62367	5.1406	6.02414	5.76697	19.9782	5.59513	6.6898	5.8141	5.2342	5.56937	0.317361	1.39832
alpha-Ketoisovaleric acid	4.68035	3.5826	3.97343	4.20476	4.73494	4.60698	4.68188	3.83747	4.16626	4.35177	4.26123	4.52098	0.957548	1.00142
cis-Aconitic acid	1.67346	1.59467	1.82229	1.70577	1.84921	2.38586	1.75326	1.71277	1.65543	1.90996	1.60429	1.69005	0.425299	0.936047
Citric acid	34.7227	30.1766	40.408	27.9694	53.2307	88.9394	36.4388	34.2242	26.8229	57.6146	9.75771	39.6353	0.381734	0.742406
Cyclic 3',5'-AMP	0.154345	0.17956	0.174358	0.135477	0.16091	0.196657	0.147431	0.187741	0.159098	0.174337	0.103517	0.154551	0.41923	0.925466
Cysteic acid	12.0223	11.9748	12.8805	12.4718	12.1053	12.4852	13.9651	12.2997	16.682	14.8025	12.8253	12.9689	0.0338276	1.12988
Dihydroxyacetone phosphate	20.2996	36.4525	198.751	0.884434	1.31586	1.13954	0.983114	1.3592	34.103	1.47101	0.87376	0.983338	0.223393	0.153658
Erythrose 4-phosphate	11.2916	11.0096	20.2877	15.8054	13.1829	14.3846	11.7686	10.9024	23.339	13.8918	11.4613	11.8985	0.614856	0.968587
Flavin mononucleotide	0.278803	0.273233	0.337883	0.297292	0.327831	0.256519	0.42826	0.301406	0.575518	0.618846	0.646964	0.463933	0.00564617	1.71314
Flavine-adenine dinucleotide	2.32276	1.98886	2.55102	2.51069	2.77928	2.37437	4.37364	2.03484	4.69497	6.20894	5.83739	4.75722	0.00696262	1.92105
Fructose 1,6-bisphosphate	15.4033	27.1499	148.729	0.780028	1.09991	0.959112	0.845825	1.11673	25.4548	1.20891	0.772318	0.847597	0.223711	0.155811
Fructose 6-phosphate	132.206	154.01	139.435	70.6246	40.1067	8.94436	23.3243	54.3358	87.0018	25.158	4.62995	12.404	0.021549	0.379321
Fumaric acid	107.074	50.134	64.2358	58.9402	75.9845	74.1169	165.208	53.4614	86.625	138.164	93.0625	151.763	0.0240243	1.59885
Glucaric acid	1.63062	1.67402	3.93648	1.77656	1.60856	1.97746	2.06343	1.60381	1.79183	4.06333	1.70821	1.7935	0.908293	1.03336
Gluconic acid	10.5734	9.72131	15.3809	9.81841	9.858	10.6752	14.265	10.9767	8.72775	13.2156	9.10802	9.0748	0.946952	0.990014
Glucose 1-phosphate	45.6537	54.6965	157.782	19.1035	16.284	9.30587	14.4766	23.038	32.4518	16.1812	7.46741	8.30253	0.141365	0.336555
Glucose 6-phosphate	454.6	491.036	605.148	204.671	157.072	33.8172	80.7789	189.873	335.896	76.8692	9.78358	38.2245	0.0155651	0.375794
Glucuronic acid	1.01412	0.909096	2.8173	1.5307	1.09311	1.67692	2.1332	1.13231	1.35113	2.68365	1.03661	1.16825	0.857338	1.05131
Glyceric acid	5.15709	6.04925	13.6089	2.55734	2.75337	2.78004	3.84599	4.13792	6.98529	3.4843	2.47347	2.97102	0.232679	0.726251
Glycerol 3-phosphate	38.9542	32.1082	42.7721	4.14922	5.36512	5.6343	12.744	7.54426	44.1598	22.6642	9.42782	12.2989	0.667713	0.843823
Glyoxylic acid	9.89768	10.9227	9.21955	9.36348	8.37988	10.7429	6.66683	9.51645	7.13134	10.7894	7.75036	11.4098	0.270401	0.91009
Guanosine diphosphate	3.70605	3.49784	6.60713	3.26092	4.97863	5.64249	8.82225	4.68116	7.2858	5.8961	3.58409	4.71923	0.270433	1.26344
Guanosine triphosphate	5.05911	7.49412	13.9749	1.18402	2.31805	4.15681	8.91156	3.4551	13.8769	2.53827	1.41383	2.72081	0.853543	0.962836
Hippuric acid	0.00549838	0.0106949	0.00616977	0.00898947	0.00931017	0.0105325	0.00123406	0.00586062	0.00510832	0.00459036	0.00341992	0.00504173	0.00162822	0.493308
Homogentisic acid	0.00123406	0.0435213	0.0775659	0.114864	0.14675	0.140345	0.202304	0.00123406	0.0461958	0.295785	0.188373	0.125207	0.264583	1.63863
Indoleacetic acid	1.81372	1.67021	1.92412	1.86385	1.92742	2.48511	1.94632	1.83175	1.77112	2.05721	1.66097	1.83404	0.50237	0.950102
Isocitric acid	2.32692	2.54407	2.42765	2.65649	2.39007	2.84231	2.59914	2.99775	2.70047	3.11423	2.45781	2.85561	0.0201447	1.10123
L-Lactic acid	4660.88	4569.48	5009.36	4787.55	4461.07	4718.38	4716.6	4804.74	3929.58	4099.99	3438.61	4656.68	0.128792	0.909223
Maleic acid	1.46443	1.47608	1.58342	1.53848	1.4768	1.53594	1.57365	1.52238	1.56619	1.66608	1.512	1.51661	0.12126	1.03105
Malic acid	270.648	134.134	175.517	143.643	153.264	154.943	332.692	130.444	217.028	279.706	201.758	291.438	0.0274375	1.40781
Mannose 6-phosphate	174.663	203.73	198.688	70.2673	60.4046	13.8995	33.4209	101.568	138.968	35.2461	3.55199	15.6354	0.0241758	0.455052
Methylmalonic acid	1.5284	1.612	2.27556	1.60263	1.2241	2.14002	1.9884	1.86527	1.61023	2.24249	1.3138	1.75405	0.762976	1.03771
Orotic acid	0.101807	0.0910041	0.392448	0.216242	0.130615	0.144149	0.152605	0.108095	0.149075	0.303167	0.123802	0.117102	0.685955	0.886256
Oxoadipic acid	0.46784	0.392588	0.425137	0.414423	0.414322	0.426195	0.46489	0.395001	0.416394	0.435761	0.434944	0.424178	0.372929	1.01207
Phosphoenolpyruvic acid	10.5479	17.2672	111.835	4.22898	6.12619	4.78979	5.02746	7.45946	42.9177	5.97236	4.73185	5.02262	0.265578	0.45952
Picolinic acid	0.126537	0.0578407	0.114185	0.203561	0.207251	0.223687	0.262438	0.113529	0.115043	0.370637	0.224213	0.199366	0.121099	1.37743
Pyruvic acid	128.3	151.239	157.834	38.5606	85.5867	113.781	70.2608	169.283	94.1177	60.0503	33.5014	85.724	0.143798	0.759569
Quinolinic acid	0.0825887	0.0615378	0.108942	0.144201	0.146804	0.149894	0.166683	0.0759264	0.0865122	0.318294	0.152614	0.112393	0.312737	1.31479
Ribose 5-phosphate	5.55158	4.20843	9.39419	11.4258	7.0968	8.17285	16.2875	4.91646	9.63374	9.51564	12.2018	17.9785	0.11534	1.53837
Ribulose 1,5-bisphosphate	42.9025	55.1949	188.707	21.5192	46.4875	41.0158	31.9031	27.0081	123.868	45.573	24.1362	34.624	0.189238	0.725348
Sedoheptulose 7-phosphate	6.26651	2.88448	4.04024	18.0132	4.49973	2.79795	14.6779	4.94548	5.5707	5.68474	38.4711	12.9263	0.294751	2.13693
Succinic acid	89.8794	70.7451	58.1011	32.4343	29.5974	38.5838	48.3006	46.0955	35.8022	44.3326	35.9553	36.4656	0.213134	0.773316
Ureidopropionic acid	0.376254	0.346754	0.379813	0.388692	0.371314	0.386287	0.389024	0.368262	0.360232	0.40507	0.384482	0.373728	0.480477	1.01409
Vanillylmandelic acid	0.0790272	0.0799008	0.0962828	0.0945208	0.0829939	0.092888	0.0896418	0.080149	0.08424	0.114752	0.0821647	0.0820003	0.819754	1.01395
