# Supplementary material for: LncRNA-TBP mediates TATA-binding protein recruitment to regulate myogenesis and induce slow-twitch myofibers
Source: Cell Commun Signal. 2023 Jan 12;21:7. doi: 10.1186/s12964-022-01001-3 (PMC9835232; doi:10.1186/s12964-022-01001-3)
Supplement: Supplementary file 13 — Additional file 12: Table S3. TBP specific target genes identified by ATAC-seq analysis. [file 12964_2022_1001_MOESM13_ESM.xlsx]

## Sheet: Sheet1
Supplementary Table 3.TBP specific target genes identified by ATAC-seq analysis
motif_alt_id	sequence_name	start	stop	strand	score	p-value	q-value	matched_sequence	gene name
TBP	ncbi_100857932	567	581	+	15.4722	1.61e-07	0.0257	CTATAAAAGCGCCGC	IER3
TBP	ncbi_768566	360	374	+	14.4444	1.39e-06	0.11	CTATAAAAGCCCTGC	MYH1F
TBP	ncbi_431587	343	357	+	13.7083	4.23e-06	0.171	CTATAAAGAGCGGCG	SELENOP1
TBP	ncbi_101750908	289	303	-	13.6111	4.88e-06	0.171	CTATAAATAGCCCCA	LOC101750908
TBP	ncbi_415783	570	584	+	13.5417	5.4e-06	0.171	CTATAAAGGCGGGGC	GPI
TBP	ncbi_770254	521	535	+	13.3194	7.17e-06	0.171	TTATAAAAAGGGCGG	KLF4
TBP	ncbi_396386	208	222	-	13.2778	7.53e-06	0.171	GTATAAAAGGGCTTC	TNNI2
TBP	ncbi_378914	72	86	+	13.0556	9.79e-06	0.195	CTATAAAGGGCGGAG	CDKN1A
TBP	ncbi_424564	368	382	+	12.6528	1.55e-05	0.255	CTATATAAGTGCGGC	ELOVL1
TBP	ncbi_107050163	89	103	-	12.625	1.6e-05	0.255	CTATAAAGGCGGAGC	LOC107050163
TBP	ncbi_396006	132	146	-	12.0417	2.94e-05	0.425	ATATAAAAGGAGCCT	PTRF
TBP	ncbi_415790	229	243	+	11.3194	5.68e-05	0.754	CCATAAATAGAGGCG	RRAD
TBP	ncbi_421154	280	294	+	10.9861	7.57e-05	0.776	CTATAAAAATCTCCA	MYBPHL
TBP	ncbi_100857932	106	120	-	10.9167	8.01e-05	0.776	TTATATAAGGGGGTC	IER3
TBP	ncbi_418523	153	167	-	10.8194	8.67e-05	0.776	CCATAAAAGGCAAAG	SH3BGR
TBP	ncbi_426992	84	98	-	10.7222	9.35e-05	0.776	GTATATATGAGAAGG	ACSM5
TBP	ncbi_427503	114	128	+	10.6806	9.65e-05	0.776	CTATAAATAGCTTTC	FSD2
TBP	ncbi_415457	122	136	-	10.6806	9.65e-05	0.776	CTATAAATAGCTTTC	WHAMM
TBP	ncbi_769037	109	123	+	10.6667	9.75e-05	0.776	CTATAAATAACCTCA	COL13A1
TBP	ncbi_396366	159	173	-	10.6667	9.75e-05	0.776	CTATATATGGGATGT	TPM1
